# Supplementary material for: A constricted mitochondrial morphology formed during respiration
Source: Nat Commun. 2025 Jul 1;16:5314. doi: 10.1038/s41467-025-60658-9 (PMC12215465; doi:10.1038/s41467-025-60658-9)
Supplement: Supplementary file 7 — Source Data [file 41467_2025_60658_MOESM7_ESM.xlsx]

## Sheet: FIG1A
	YPD				YPG
	Tubular	Ringo	Fragmented		Tubular	Ringo	Fragmented
	95.1	3.3	1.6		87.8	4.9	7.3
	94.6	0	5.4		96.7	1.1	2.2
	93	1.8	5.3		95.1	0	4.9
average	94.2333	1.7	4.1		93.2	2	4.8
YPD										YPG
Number of families	1									Number of families	1
Number of comparisons per family	3									Number of comparisons per family	3
Alpha	0.05									Alpha	0.05
Tukey's multiple comparisons test	Mean Diff.	95.00% CI of diff.	Significant?	Summary	Adjusted P Value					Tukey's multiple comparisons test	Mean Diff.	95.00% CI of diff.	Significant?	Summary	Adjusted P Value
Tubular vs. Ringo	92.53	88.29 to 96.78	Yes	****	<0.0001	A-B				Tubular vs. Ringo	91.2	82.57 to 99.83	Yes	****	<0.0001	A-B
Tubular vs. Fragmented	90.13	85.89 to 94.38	Yes	****	<0.0001	A-C				Tubular vs. Fragmented	88.4	79.77 to 97.03	Yes	****	<0.0001	A-C
Ringo vs. Fragmented	-2.4	-6.647 to 1.847	No	ns	0.2688	B-C				Ringo vs. Fragmented	-2.8	-11.43 to 5.834	No	ns	0.6062	B-C
Test details	Mean 1	Mean 2	Mean Diff.	SE of diff.	n1	n2	q	DF		Test details	Mean 1	Mean 2	Mean Diff.	SE of diff.	n1	n2	q	DF
Tubular vs. Ringo	94.23	1.7	92.53	1.384	3	3	94.53	6		Tubular vs. Ringo	93.2	2	91.2	2.814	3	3	45.84	6
Tubular vs. Fragmented	94.23	4.1	90.13	1.384	3	3	92.08	6		Tubular vs. Fragmented	93.2	4.8	88.4	2.814	3	3	44.43	6
Ringo vs. Fragmented	1.7	4.1	-2.4	1.384	3	3	2.452	6		Ringo vs. Fragmented	2	4.8	-2.8	2.814	3	3	1.407	6

## Sheet: FIG1B
	YPD				YPG
	Tubular	Ringo	Fragmented		Tubular	Ringo	Fragmented
	83	6.5	10.5		2.1	87.6	10.2
	82.1	8	10		2	92.8	5.2
	80.4	8	11.7		3.9	89.5	6.6
average	81.8333	7.5	10.7333		2.66667	89.9667	7.33333
YPD										YPG
Number of families	1									Number of families	1
Number of comparisons per family	3									Number of comparisons per family	3
Alpha	0.05									Alpha	0.05
Tukey's multiple comparisons test	Mean Diff.	95.00% CI of diff.	Significant?	Summary	Adjusted P Value					Tukey's multiple comparisons test	Mean Diff.	95.00% CI of diff.	Significant?	Summary	Adjusted P Value
Tubular vs. Ringo	74.33	71.72 to 76.94	Yes	****	<0.0001	A-B				Tubular vs. Ringo	-87.3	-92.85 to -81.75	Yes	****	<0.0001	A-B
Tubular vs. Fragmented	71.1	68.49 to 73.71	Yes	****	<0.0001	A-C				Tubular vs. Fragmented	-4.667	-10.22 to 0.8827	No	ns	0.0922	A-C
Ringo vs. Fragmented	-3.233	-5.844 to -0.6231	Yes	*	0.021	B-C				Ringo vs. Fragmented	82.63	77.08 to 88.18	Yes	****	<0.0001	B-C
Test details	Mean 1	Mean 2	Mean Diff.	SE of diff.	n1	n2	q	DF		Test details	Mean 1	Mean 2	Mean Diff.	SE of diff.	n1	n2	q	DF
Tubular vs. Ringo	81.83	7.5	74.33	0.8507	3	3	123.6	6		Tubular vs. Ringo	2.667	89.97	-87.3	1.809	3	3	68.26	6
Tubular vs. Fragmented	81.83	10.73	71.1	0.8507	3	3	118.2	6		Tubular vs. Fragmented	2.667	7.333	-4.667	1.809	3	3	3.649	6
Ringo vs. Fragmented	7.5	10.73	-3.233	0.8507	3	3	5.375	6		Ringo vs. Fragmented	89.97	7.333	82.63	1.809	3	3	64.61	6

## Sheet: FIG1F
	SIM																															EM
YPD	0.189	0.249	0.31	0.116	0.268	0.265	0.246	0.192	0.167	0.216	0.259	0.221	0.267	0.269	0.25	0.196	0.271	0.212	0.221	0.281	0.262	0.145	0.223	0.286	0.232	0.219	0.197	0.274	0.25	0.238		0.295333	0.303	0.214667	0.259333	0.299667	0.297333	0.273	0.312667	0.313667	0.238	0.289	0.247333	0.202	0.327667	0.288667	0.221667	0.247	0.337333
YPG	0.468	0.491	0.571	0.349	0.492	0.353	0.394	0.346	0.38	0.478	0.266	0.307	0.28	0.322	0.328	0.257	0.225	0.451	0.284	0.3	0.576	0.508	0.451	0.325	0.548	0.394	0.465	0.396	0.491	0.523		0.345	0.402	0.324	0.221	0.282667	0.335	0.329	0.273667	0.328333	0.238333	0.289	0.290667	0.307	0.267667	0.31	0.346333	0.371667	0.312667
2-way anova multiple comparisons
Compare each cell mean with the other cell mean in that row
Number of families	1
Number of comparisons per family	2
Alpha	0.05
Šídák's multiple comparisons test	Predicted (LS) mean diff,	95,00% CI of diff,	Below threshold?	Summary	Adjusted P Value
SIM - EM
YPD	-0.02109	-0,05578 to 0,01361	No	ns	0.3144
YPG	0.08761	0,05377 to 0,1214	Yes	****	<0,0001
Test details	Predicted (LS) mean 1	Predicted (LS) mean 2	Predicted (LS) mean diff,	SE of diff,	N1	N2	t	DF
SIM - EM
YPD	0.233	0.2541	-0.02109	0.01537	30	48	1.372	159
YPG	0.4006	0.313	0.08761	0.01499	30	55	5.846	159
Compare cell means regardless of rows and columns
Number of families	1
Number of comparisons per family	15
Alpha	0.05
Tukey's multiple comparisons test	Predicted (LS) mean diff.	95.00% CI of diff.	Significant?	Summary	Adjusted P Value
YPD:SIM vs. YPD:EM	-0.02109	-0.06260 to 0.02043	No	ns	0.6893
YPD:SIM vs. YPD:CryoEM	-0.1146	-0.1654 to -0.06387	Yes	****	<0.0001
YPD:SIM vs. YPG:SIM	-0.1676	-0.2137 to -0.1215	Yes	****	<0.0001
YPD:SIM vs. YPG:EM	-0.07999	-0.1205 to -0.03951	Yes	****	<0.0001
YPD:SIM vs. YPG:CryoEM	-0.2024	-0.2497 to -0.1551	Yes	****	<0.0001
YPD:EM vs. YPD:CryoEM	-0.09353	-0.1402 to -0.04686	Yes	****	<0.0001
YPD:EM vs. YPG:SIM	-0.1465	-0.1880 to -0.1050	Yes	****	<0.0001
YPD:EM vs. YPG:EM	-0.05891	-0.09414 to -0.02368	Yes	****	<0.0001
YPD:EM vs. YPG:CryoEM	-0.1813	-0.2242 to -0.1384	Yes	****	<0.0001
YPD:CryoEM vs. YPG:SIM	-0.05298	-0.1037 to -0.002232	Yes	*	0.0351
YPD:CryoEM vs. YPG:EM	0.03462	-0.01113 to 0.08038	No	ns	0.2531
YPD:CryoEM vs. YPG:CryoEM	-0.08779	-0.1397 to -0.03590	Yes	****	<0.0001
YPG:SIM vs. YPG:EM	0.08761	0.04712 to 0.1281	Yes	****	<0.0001
YPG:SIM vs. YPG:CryoEM	-0.03481	-0.08213 to 0.01251	No	ns	0.2829
YPG:EM vs. YPG:CryoEM	-0.1224	-0.1643 to -0.08050	Yes	****	<0.0001
Test details	Predicted (LS) mean 1	Predicted (LS) mean 2	Predicted (LS) mean diff.	SE of diff.	N1	N2	q	DF
YPD:SIM vs. YPD:EM	0.233	0.2541	-0.02109	0.01443	30	48	2.066	205
YPD:SIM vs. YPD:CryoEM	0.233	0.3477	-0.1146	0.01764	30	21	9.189	205
YPD:SIM vs. YPG:SIM	0.233	0.4006	-0.1676	0.01601	30	30	14.81	205
YPD:SIM vs. YPG:EM	0.233	0.313	-0.07999	0.01407	30	55	8.039	205
YPD:SIM vs. YPG:CryoEM	0.233	0.4354	-0.2024	0.01645	30	27	17.4	205
YPD:EM vs. YPD:CryoEM	0.2541	0.3477	-0.09353	0.01622	48	21	8.154	205
YPD:EM vs. YPG:SIM	0.2541	0.4006	-0.1465	0.01443	48	30	14.36	205
YPD:EM vs. YPG:EM	0.2541	0.313	-0.05891	0.01225	48	55	6.803	205
YPD:EM vs. YPG:CryoEM	0.2541	0.4354	-0.1813	0.01492	48	27	17.19	205
YPD:CryoEM vs. YPG:SIM	0.3477	0.4006	-0.05298	0.01764	21	30	4.247	205
YPD:CryoEM vs. YPG:EM	0.3477	0.313	0.03462	0.0159	21	55	3.079	205
YPD:CryoEM vs. YPG:CryoEM	0.3477	0.4354	-0.08779	0.01804	21	27	6.882	205
YPG:SIM vs. YPG:EM	0.4006	0.313	0.08761	0.01407	30	55	8.804	205
YPG:SIM vs. YPG:CryoEM	0.4006	0.4354	-0.03481	0.01645	30	27	2.993	205
YPG:EM vs. YPG:CryoEM	0.313	0.4354	-0.1224	0.01457	55	27	11.88	205
[truncated: 64 more columns]

## Sheet: FIG1G
constriction	SIM
YPD	0	0	0	0	0	0	0	0	0	0	0	0	0	0	1	0	0	1	0	0	3	0	1	1	1	1	0	1	2	0	0	0	1	0	0	2	0	1	0	1	1	1	1	1	0	1	0	0	1
YPG	4	0	3	0	2	3	3	3	2	1	1	5	2	4	1	4	6	2	6	1	4	2	4	4	1	6	3	1	3	3	2	2	4	3	4	1	4	1	4	1	2	3	2	4	7	6	2	3	4
	SIM				EM					CRYO-ET
	mean	SD	N		mean	SD	N			mean
YPD	0.48	0.67733	50		0.520833	0.98908	48		YPD	2
YPG	2.88	1.66157	50		2.41071	1.77638	56		YPG	6
										2-way anova multiple comparisons						constriction						CRYO-ET
										Compare cell means regardless of rows and columns
										Number of families	1
										Number of comparisons per family	6
										Alpha	0.05
										Tukey's multiple comparisons test	Predicted (LS) mean diff,	95,00% CI of diff,	Below threshold?	Summary	Adjusted P Value
										YPD:SIM vs. YPD:EM	-0.04083	-0,7599 to 0,6782	No	ns	0.9989
										YPD:SIM vs. YPG:SIM	-2.4	-3,112 to -1,688	Yes	****	<0,0001
										YPD:SIM vs. YPG:EM	-1.931	-2,623 to -1,238	Yes	****	<0,0001
										YPD:EM vs. YPG:SIM	-2.359	-3,078 to -1,640	Yes	****	<0,0001
										YPD:EM vs. YPG:EM	-1.89	-2,590 to -1,190	Yes	****	<0,0001
										YPG:SIM vs. YPG:EM	0.4693	-0,2231 to 1,162	No	ns	0.2978
										Test details	Predicted (LS) mean 1	Predicted (LS) mean 2	Predicted (LS) mean diff,	SE of diff,	N1	N2	q	DF
										YPD:SIM vs. YPD:EM	0.48	0.5208	-0.04083	0.2775	50	48	0.2081	200
										YPD:SIM vs. YPG:SIM	0.48	2.88	-2.4	0.2747	50	50	12.36	200
										YPD:SIM vs. YPG:EM	0.48	2.411	-1.931	0.2672	50	56	10.22	200
	constriction									YPD:EM vs. YPG:SIM	0.5208	2.88	-2.359	0.2775	48	50	12.02	200
										YPD:EM vs. YPG:EM	0.5208	2.411	-1.89	0.2702	48	56	9.893	200
										YPG:SIM vs. YPG:EM	2.88	2.411	0.4693	0.2672	50	56	2.483	200
[truncated: 57 more columns]

## Sheet: F1G1H
rings count
	SIM
YPD	0	0	2	1	0	1	3	1	0	1	0	0	0	2	0	0	1	0	0	0	4	1	1	0	1	0	2	0	2	0	0	0	0	0	1	2	1	3	0	1	1	0	1	0	0	2	0	2	0
YPG	7	0	3	3	2	6	5	6	4	5	4	10	4	8	4	7	13	2	8	5	9	5	6	12	4	11	3	3	7	6	4	5	7	7	10	5	10	4	13	6	4	7	5	9	12	5	3	6	9
	SIM				EM
	mean	SD	N		mean	SD	N		CRYO-ET
YPD	0.8	1.03016	50		2.47917	2.55983	48		YPD	8
YPG	6.18	2.98082	50		6.25	3.33712	56		YPG	24
																CRYO-ET
						2-way anova multiple comparisons
						Compare cell means regardless of rows and columns
						Number of families	1
						Number of comparisons per family	6
						Alpha	0.05
						Tukey's multiple comparisons test	Predicted (LS) mean diff,	95,00% CI of diff,	Below threshold?	Summary	Adjusted P Value
						YPD:SIM vs. YPD:EM	-1.679	-3,068 to -0,2902	Yes	*	0.0107
						YPD:SIM vs. YPG:SIM	-5.38	-6,755 to -4,005	Yes	****	<0,0001
						YPD:SIM vs. YPG:EM	-5.45	-6,787 to -4,113	Yes	****	<0,0001
						YPD:EM vs. YPG:SIM	-3.701	-5,090 to -2,312	Yes	****	<0,0001
						YPD:EM vs. YPG:EM	-3.771	-5,123 to -2,419	Yes	****	<0,0001
						YPG:SIM vs. YPG:EM	-0.07	-1,407 to 1,267	No	ns	0.9991
						Test details	Predicted (LS) mean 1	Predicted (LS) mean 2	Predicted (LS) mean diff,	SE of diff,	N1	N2	q	DF
						YPD:SIM vs. YPD:EM	0.8	2.479	-1.679	0.5361	50	48	4.429	200
						YPD:SIM vs. YPG:SIM	0.8	6.18	-5.38	0.5306	50	50	14.34	200
						YPD:SIM vs. YPG:EM	0.8	6.25	-5.45	0.5162	50	56	14.93	200
						YPD:EM vs. YPG:SIM	2.479	6.18	-3.701	0.5361	48	50	9.762	200
						YPD:EM vs. YPG:EM	2.479	6.25	-3.771	0.5219	48	56	10.22	200
	Rings count					YPG:SIM vs. YPG:EM	6.18	6.25	-0.07	0.5162	50	56	0.1918	200
[truncated: 57 more columns]

## Sheet: FIG2A
WT										DNM1D
	YPD			mean	YPG			mean			YPD			mean	YPG			mean
Tubular	90.2	85.6	91	88.9333	5.8	5	5.8	5.53333		Tubular	1.7	0.6	1.3	1.2	3.8	1.4	0.7	1.96667
Ringo	3.9	3.6	3.7	3.73333	92.8	95	94.2	94		Ringo	0	0	0	0	0	0	0	0
fragmentaed	2.7	5.1	3	3.6	1.4	0	0	0.466667		fragmentaed	1.7	0.7	0	0.8	0	0	0.7	0.233333
Hyperfused	3.2	5.7	2.4	3.76667	0	0	0	0		Hyperfused	80.8	70.9	75.7	75.8	8.2	1.8	4.5	4.83333
HFR	0	0	0	0	0	0	0	0		HFR	15.8	27.8	23.1	22.2333	88	96.7	94.2	92.9667
WT										DNM1D
Compare cell means regardless of rows and columns										Compare cell means regardless of rows and columns
Number of families	1									Number of families	1
Number of comparisons per family	45									Number of comparisons per family	45
Alpha	0.05									Alpha	0.05
Tukey's multiple comparisons test	Mean Diff.	95.00% CI of diff.	Significant?	Summary	Adjusted P Value					Tukey's multiple comparisons test	Mean Diff.	95.00% CI of diff.	Significant?	Summary	Adjusted P Value
Tubular:YPD vs. Tubular:YPG	83.4	79.82 to 86.98	Yes	****	<0.0001					Tubular:YPD vs. Tubular:YPG	-0.7667	-9.693 to 8.159	No	ns	>0.9999
Tubular:YPD vs. Ringo:YPD	85.2	81.62 to 88.78	Yes	****	<0.0001					Tubular:YPD vs. Ringo:YPD	1.2	-7.726 to 10.13	No	ns	>0.9999
Tubular:YPD vs. Ringo:YPG	-5.067	-8.643 to -1.491	Yes	**	0.0021					Tubular:YPD vs. Ringo:YPG	1.2	-7.726 to 10.13	No	ns	>0.9999
Tubular:YPD vs. fragmentaed:YPD	85.33	81.76 to 88.91	Yes	****	<0.0001					Tubular:YPD vs. fragmentaed:YPD	0.4	-8.526 to 9.326	No	ns	>0.9999
Tubular:YPD vs. fragmentaed:YPG	88.47	84.89 to 92.04	Yes	****	<0.0001					Tubular:YPD vs. fragmentaed:YPG	0.9667	-7.959 to 9.893	No	ns	>0.9999
Tubular:YPD vs. Hyperfused:YPD	85.17	81.59 to 88.74	Yes	****	<0.0001					Tubular:YPD vs. Hyperfused:YPD	-74.6	-83.53 to -65.67	Yes	****	<0.0001
Tubular:YPD vs. Hyperfused:YPG	88.93	85.36 to 92.51	Yes	****	<0.0001					Tubular:YPD vs. Hyperfused:YPG	-3.633	-12.56 to 5.293	No	ns	0.8993
Tubular:YPD vs. HFR:YPD	88.93	85.36 to 92.51	Yes	****	<0.0001					Tubular:YPD vs. HFR:YPD	-21.03	-29.96 to -12.11	Yes	****	<0.0001
Tubular:YPD vs. HFR:YPG	88.93	85.36 to 92.51	Yes	****	<0.0001					Tubular:YPD vs. HFR:YPG	-91.77	-100.7 to -82.84	Yes	****	<0.0001
Tubular:YPG vs. Ringo:YPD	1.8	-1.776 to 5.376	No	ns	0.7381					Tubular:YPG vs. Ringo:YPD	1.967	-6.959 to 10.89	No	ns	0.9981
Tubular:YPG vs. Ringo:YPG	-88.47	-92.04 to -84.89	Yes	****	<0.0001					Tubular:YPG vs. Ringo:YPG	1.967	-6.959 to 10.89	No	ns	0.9981
Tubular:YPG vs. fragmentaed:YPD	1.933	-1.643 to 5.509	No	ns	0.6605					Tubular:YPG vs. fragmentaed:YPD	1.167	-7.759 to 10.09	No	ns	>0.9999
Tubular:YPG vs. fragmentaed:YPG	5.067	1.491 to 8.643	Yes	**	0.0021					Tubular:YPG vs. fragmentaed:YPG	1.733	-7.193 to 10.66	No	ns	0.9993
Tubular:YPG vs. Hyperfused:YPD	1.767	-1.809 to 5.343	No	ns	0.7566					Tubular:YPG vs. Hyperfused:YPD	-73.83	-82.76 to -64.91	Yes	****	<0.0001
Tubular:YPG vs. Hyperfused:YPG	5.533	1.957 to 9.109	Yes	***	0.0008					Tubular:YPG vs. Hyperfused:YPG	-2.867	-11.79 to 6.059	No	ns	0.9741
Tubular:YPG vs. HFR:YPD	5.533	1.957 to 9.109	Yes	***	0.0008					Tubular:YPG vs. HFR:YPD	-20.27	-29.19 to -11.34	Yes	****	<0.0001
Tubular:YPG vs. HFR:YPG	5.533	1.957 to 9.109	Yes	***	0.0008					Tubular:YPG vs. HFR:YPG	-91	-99.93 to -82.07	Yes	****	<0.0001
Ringo:YPD vs. Ringo:YPG	-90.27	-93.84 to -86.69	Yes	****	<0.0001					Ringo:YPD vs. Ringo:YPG	0	-8.926 to 8.926	No	ns	>0.9999
Ringo:YPD vs. fragmentaed:YPD	0.1333	-3.443 to 3.709	No	ns	>0.9999					Ringo:YPD vs. fragmentaed:YPD	-0.8	-9.726 to 8.126	No	ns	>0.9999
Ringo:YPD vs. fragmentaed:YPG	3.267	-0.3093 to 6.843	No	ns	0.0916					Ringo:YPD vs. fragmentaed:YPG	-0.2333	-9.159 to 8.693	No	ns	>0.9999
Ringo:YPD vs. Hyperfused:YPD	-0.03333	-3.609 to 3.543	No	ns	>0.9999					Ringo:YPD vs. Hyperfused:YPD	-75.8	-84.73 to -66.87	Yes	****	<0.0001
Ringo:YPD vs. Hyperfused:YPG	3.733	0.1574 to 7.309	Yes	*	0.0363					Ringo:YPD vs. Hyperfused:YPG	-4.833	-13.76 to 4.093	No	ns	0.6587
Ringo:YPD vs. HFR:YPD	3.733	0.1574 to 7.309	Yes	*	0.0363					Ringo:YPD vs. HFR:YPD	-22.23	-31.16 to -13.31	Yes	****	<0.0001
Ringo:YPD vs. HFR:YPG	3.733	0.1574 to 7.309	Yes	*	0.0363					Ringo:YPD vs. HFR:YPG	-92.97	-101.9 to -84.04	Yes	****	<0.0001
Ringo:YPG vs. fragmentaed:YPD	90.4	86.82 to 93.98	Yes	****	<0.0001					Ringo:YPG vs. fragmentaed:YPD	-0.8	-9.726 to 8.126	No	ns	>0.9999
Ringo:YPG vs. fragmentaed:YPG	93.53	89.96 to 97.11	Yes	****	<0.0001					Ringo:YPG vs. fragmentaed:YPG	-0.2333	-9.159 to 8.693	No	ns	>0.9999
Ringo:YPG vs. Hyperfused:YPD	90.23	86.66 to 93.81	Yes	****	<0.0001					Ringo:YPG vs. Hyperfused:YPD	-75.8	-84.73 to -66.87	Yes	****	<0.0001
Ringo:YPG vs. Hyperfused:YPG	94	90.42 to 97.58	Yes	****	<0.0001					Ringo:YPG vs. Hyperfused:YPG	-4.833	-13.76 to 4.093	No	ns	0.6587
Ringo:YPG vs. HFR:YPD	94	90.42 to 97.58	Yes	****	<0.0001					Ringo:YPG vs. HFR:YPD	-22.23	-31.16 to -13.31	Yes	****	<0.0001
Ringo:YPG vs. HFR:YPG	94	90.42 to 97.58	Yes	****	<0.0001					Ringo:YPG vs. HFR:YPG	-92.97	-101.9 to -84.04	Yes	****	<0.0001
fragmentaed:YPD vs. fragmentaed:YPG	3.133	-0.4426 to 6.709	No	ns	0.1175					fragmentaed:YPD vs. fragmentaed:YPG	0.5667	-8.359 to 9.493	No	ns	>0.9999
fragmentaed:YPD vs. Hyperfused:YPD	-0.1667	-3.743 to 3.409	No	ns	>0.9999					fragmentaed:YPD vs. Hyperfused:YPD	-75	-83.93 to -66.07	Yes	****	<0.0001
fragmentaed:YPD vs. Hyperfused:YPG	3.6	0.02405 to 7.176	Yes	*	0.0476					fragmentaed:YPD vs. Hyperfused:YPG	-4.033	-12.96 to 4.893	No	ns	0.8334
fragmentaed:YPD vs. HFR:YPD	3.6	0.02405 to 7.176	Yes	*	0.0476					fragmentaed:YPD vs. HFR:YPD	-21.43	-30.36 to -12.51	Yes	****	<0.0001
fragmentaed:YPD vs. HFR:YPG	3.6	0.02405 to 7.176	Yes	*	0.0476					fragmentaed:YPD vs. HFR:YPG	-92.17	-101.1 to -83.24	Yes	****	<0.0001
fragmentaed:YPG vs. Hyperfused:YPD	-3.3	-6.876 to 0.2760	No	ns	0.0859					fragmentaed:YPG vs. Hyperfused:YPD	-75.57	-84.49 to -66.64	Yes	****	<0.0001
fragmentaed:YPG vs. Hyperfused:YPG	0.4667	-3.109 to 4.043	No	ns	>0.9999					fragmentaed:YPG vs. Hyperfused:YPG	-4.6	-13.53 to 4.326	No	ns	0.7138
fragmentaed:YPG vs. HFR:YPD	0.4667	-3.109 to 4.043	No	ns	>0.9999					fragmentaed:YPG vs. HFR:YPD	-22	-30.93 to -13.07	Yes	****	<0.0001
fragmentaed:YPG vs. HFR:YPG	0.4667	-3.109 to 4.043	No	ns	>0.9999					fragmentaed:YPG vs. HFR:YPG	-92.73	-101.7 to -83.81	Yes	****	<0.0001
Hyperfused:YPD vs. Hyperfused:YPG	3.767	0.1907 to 7.343	Yes	*	0.0339					Hyperfused:YPD vs. Hyperfused:YPG	70.97	62.04 to 79.89	Yes	****	<0.0001
Hyperfused:YPD vs. HFR:YPD	3.767	0.1907 to 7.343	Yes	*	0.0339					Hyperfused:YPD vs. HFR:YPD	53.57	44.64 to 62.49	Yes	****	<0.0001
Hyperfused:YPD vs. HFR:YPG	3.767	0.1907 to 7.343	Yes	*	0.0339					Hyperfused:YPD vs. HFR:YPG	-17.17	-26.09 to -8.241	Yes	****	<0.0001
Hyperfused:YPG vs. HFR:YPD	0	-3.576 to 3.576	No	ns	>0.9999					Hyperfused:YPG vs. HFR:YPD	-17.4	-26.33 to -8.474	Yes	****	<0.0001
Hyperfused:YPG vs. HFR:YPG	0	-3.576 to 3.576	No	ns	>0.9999					Hyperfused:YPG vs. HFR:YPG	-88.13	-97.06 to -79.21	Yes	****	<0.0001
HFR:YPD vs. HFR:YPG	0	-3.576 to 3.576	No	ns	>0.9999					HFR:YPD vs. HFR:YPG	-70.73	-79.66 to -61.81	Yes	****	<0.0001
Test details	Mean 1	Mean 2	Mean Diff.	SE of diff.	N1	N2	q	DF		Test details	Mean 1	Mean 2	Mean Diff.	SE of diff.	N1	N2	q	DF
Tubular:YPD vs. Tubular:YPG	88.93	5.533	83.4	1.01	3	3	116.8	20		Tubular:YPD vs. Tubular:YPG	1.2	1.967	-0.7667	2.521	3	3	0.4301	20
Tubular:YPD vs. Ringo:YPD	88.93	3.733	85.2	1.01	3	3	119.3	20		Tubular:YPD vs. Ringo:YPD	1.2	0	1.2	2.521	3	3	0.6733	20
Tubular:YPD vs. Ringo:YPG	88.93	94	-5.067	1.01	3	3	7.096	20		Tubular:YPD vs. Ringo:YPG	1.2	0	1.2	2.521	3	3	0.6733	20
Tubular:YPD vs. fragmentaed:YPD	88.93	3.6	85.33	1.01	3	3	119.5	20		Tubular:YPD vs. fragmentaed:YPD	1.2	0.8	0.4	2.521	3	3	0.2244	20
Tubular:YPD vs. fragmentaed:YPG	88.93	0.4667	88.47	1.01	3	3	123.9	20		Tubular:YPD vs. fragmentaed:YPG	1.2	0.2333	0.9667	2.521	3	3	0.5423	20
Tubular:YPD vs. Hyperfused:YPD	88.93	3.767	85.17	1.01	3	3	119.3	20		Tubular:YPD vs. Hyperfused:YPD	1.2	75.8	-74.6	2.521	3	3	41.85	20
Tubular:YPD vs. Hyperfused:YPG	88.93	0	88.93	1.01	3	3	124.5	20		Tubular:YPD vs. Hyperfused:YPG	1.2	4.833	-3.633	2.521	3	3	2.038	20
Tubular:YPD vs. HFR:YPD	88.93	0	88.93	1.01	3	3	124.5	20		Tubular:YPD vs. HFR:YPD	1.2	22.23	-21.03	2.521	3	3	11.8	20
Tubular:YPD vs. HFR:YPG	88.93	0	88.93	1.01	3	3	124.5	20		Tubular:YPD vs. HFR:YPG	1.2	92.97	-91.77	2.521	3	3	51.49	20
Tubular:YPG vs. Ringo:YPD	5.533	3.733	1.8	1.01	3	3	2.521	20		Tubular:YPG vs. Ringo:YPD	1.967	0	1.967	2.521	3	3	1.103	20
Tubular:YPG vs. Ringo:YPG	5.533	94	-88.47	1.01	3	3	123.9	20		Tubular:YPG vs. Ringo:YPG	1.967	0	1.967	2.521	3	3	1.103	20
Tubular:YPG vs. fragmentaed:YPD	5.533	3.6	1.933	1.01	3	3	2.708	20		Tubular:YPG vs. fragmentaed:YPD	1.967	0.8	1.167	2.521	3	3	0.6546	20
Tubular:YPG vs. fragmentaed:YPG	5.533	0.4667	5.067	1.01	3	3	7.096	20		Tubular:YPG vs. fragmentaed:YPG	1.967	0.2333	1.733	2.521	3	3	0.9725	20
Tubular:YPG vs. Hyperfused:YPD	5.533	3.767	1.767	1.01	3	3	2.474	20		Tubular:YPG vs. Hyperfused:YPD	1.967	75.8	-73.83	2.521	3	3	41.42	20
Tubular:YPG vs. Hyperfused:YPG	5.533	0	5.533	1.01	3	3	7.749	20		Tubular:YPG vs. Hyperfused:YPG	1.967	4.833	-2.867	2.521	3	3	1.608	20
Tubular:YPG vs. HFR:YPD	5.533	0	5.533	1.01	3	3	7.749	20		Tubular:YPG vs. HFR:YPD	1.967	22.23	-20.27	2.521	3	3	11.37	20
Tubular:YPG vs. HFR:YPG	5.533	0	5.533	1.01	3	3	7.749	20		Tubular:YPG vs. HFR:YPG	1.967	92.97	-91	2.521	3	3	51.06	20
Ringo:YPD vs. Ringo:YPG	3.733	94	-90.27	1.01	3	3	126.4	20		Ringo:YPD vs. Ringo:YPG	0	0	0	2.521	3	3	0	20
Ringo:YPD vs. fragmentaed:YPD	3.733	3.6	0.1333	1.01	3	3	0.1867	20		Ringo:YPD vs. fragmentaed:YPD	0	0.8	-0.8	2.521	3	3	0.4488	20
Ringo:YPD vs. fragmentaed:YPG	3.733	0.4667	3.267	1.01	3	3	4.575	20		Ringo:YPD vs. fragmentaed:YPG	0	0.2333	-0.2333	2.521	3	3	0.1309	20
Ringo:YPD vs. Hyperfused:YPD	3.733	3.767	-0.03333	1.01	3	3	0.04668	20		Ringo:YPD vs. Hyperfused:YPD	0	75.8	-75.8	2.521	3	3	42.53	20
Ringo:YPD vs. Hyperfused:YPG	3.733	0	3.733	1.01	3	3	5.228	20		Ringo:YPD vs. Hyperfused:YPG	0	4.833	-4.833	2.521	3	3	2.712	20
Ringo:YPD vs. HFR:YPD	3.733	0	3.733	1.01	3	3	5.228	20		Ringo:YPD vs. HFR:YPD	0	22.23	-22.23	2.521	3	3	12.47	20
Ringo:YPD vs. HFR:YPG	3.733	0	3.733	1.01	3	3	5.228	20		Ringo:YPD vs. HFR:YPG	0	92.97	-92.97	2.521	3	3	52.16	20
Ringo:YPG vs. fragmentaed:YPD	94	3.6	90.4	1.01	3	3	126.6	20		Ringo:YPG vs. fragmentaed:YPD	0	0.8	-0.8	2.521	3	3	0.4488	20
Ringo:YPG vs. fragmentaed:YPG	94	0.4667	93.53	1.01	3	3	131	20		Ringo:YPG vs. fragmentaed:YPG	0	0.2333	-0.2333	2.521	3	3	0.1309	20
Ringo:YPG vs. Hyperfused:YPD	94	3.767	90.23	1.01	3	3	126.4	20		Ringo:YPG vs. Hyperfused:YPD	0	75.8	-75.8	2.521	3	3	42.53	20
Ringo:YPG vs. Hyperfused:YPG	94	0	94	1.01	3	3	131.6	20		Ringo:YPG vs. Hyperfused:YPG	0	4.833	-4.833	2.521	3	3	2.712	20
Ringo:YPG vs. HFR:YPD	94	0	94	1.01	3	3	131.6	20		Ringo:YPG vs. HFR:YPD	0	22.23	-22.23	2.521	3	3	12.47	20
Ringo:YPG vs. HFR:YPG	94	0	94	1.01	3	3	131.6	20		Ringo:YPG vs. HFR:YPG	0	92.97	-92.97	2.521	3	3	52.16	20
fragmentaed:YPD vs. fragmentaed:YPG	3.6	0.4667	3.133	1.01	3	3	4.388	20		fragmentaed:YPD vs. fragmentaed:YPG	0.8	0.2333	0.5667	2.521	3	3	0.3179	20
fragmentaed:YPD vs. Hyperfused:YPD	3.6	3.767	-0.1667	1.01	3	3	0.2334	20		fragmentaed:YPD vs. Hyperfused:YPD	0.8	75.8	-75	2.521	3	3	42.08	20
fragmentaed:YPD vs. Hyperfused:YPG	3.6	0	3.6	1.01	3	3	5.042	20		fragmentaed:YPD vs. Hyperfused:YPG	0.8	4.833	-4.033	2.521	3	3	2.263	20
fragmentaed:YPD vs. HFR:YPD	3.6	0	3.6	1.01	3	3	5.042	20		fragmentaed:YPD vs. HFR:YPD	0.8	22.23	-21.43	2.521	3	3	12.03	20
fragmentaed:YPD vs. HFR:YPG	3.6	0	3.6	1.01	3	3	5.042	20		fragmentaed:YPD vs. HFR:YPG	0.8	92.97	-92.17	2.521	3	3	51.71	20
fragmentaed:YPG vs. Hyperfused:YPD	0.4667	3.767	-3.3	1.01	3	3	4.621	20		fragmentaed:YPG vs. Hyperfused:YPD	0.2333	75.8	-75.57	2.521	3	3	42.4	20
fragmentaed:YPG vs. Hyperfused:YPG	0.4667	0	0.4667	1.01	3	3	0.6535	20		fragmentaed:YPG vs. Hyperfused:YPG	0.2333	4.833	-4.6	2.521	3	3	2.581	20
fragmentaed:YPG vs. HFR:YPD	0.4667	0	0.4667	1.01	3	3	0.6535	20		fragmentaed:YPG vs. HFR:YPD	0.2333	22.23	-22	2.521	3	3	12.34	20
fragmentaed:YPG vs. HFR:YPG	0.4667	0	0.4667	1.01	3	3	0.6535	20		fragmentaed:YPG vs. HFR:YPG	0.2333	92.97	-92.73	2.521	3	3	52.03	20
Hyperfused:YPD vs. Hyperfused:YPG	3.767	0	3.767	1.01	3	3	5.275	20		Hyperfused:YPD vs. Hyperfused:YPG	75.8	4.833	70.97	2.521	3	3	39.82	20
Hyperfused:YPD vs. HFR:YPD	3.767	0	3.767	1.01	3	3	5.275	20		Hyperfused:YPD vs. HFR:YPD	75.8	22.23	53.57	2.521	3	3	30.05	20
Hyperfused:YPD vs. HFR:YPG	3.767	0	3.767	1.01	3	3	5.275	20		Hyperfused:YPD vs. HFR:YPG	75.8	92.97	-17.17	2.521	3	3	9.631	20
Hyperfused:YPG vs. HFR:YPD	0	0	0	1.01	3	3	0	20		Hyperfused:YPG vs. HFR:YPD	4.833	22.23	-17.4	2.521	3	3	9.762	20
Hyperfused:YPG vs. HFR:YPG	0	0	0	1.01	3	3	0	20		Hyperfused:YPG vs. HFR:YPG	4.833	92.97	-88.13	2.521	3	3	49.45	20
HFR:YPD vs. HFR:YPG	0	0	0	1.01	3	3	0	20		HFR:YPD vs. HFR:YPG	22.23	92.97	-70.73	2.521	3	3	39.68	20

## Sheet: FIG2B
caf4D
	YPD			mean	YPG			mean
Tubular	95.9	95.4	86.5	92.6	7.4	3.3	5.7	5.46667
Ringo	0	0	2.7	0.9	91.5	95.1	91.3	92.6333
fragmentaed	4.1	4.6	5.4	4.7	1.1	1.6	3	1.9
Hyperfused	0	0	5.4	1.8	0	0	0	0
HFR	0	0	0	0	0	0	0	0
caf4D
Compare cell means regardless of rows and columns
Number of families	1
Number of comparisons per family	45
Alpha	0.05
Tukey's multiple comparisons test	Mean Diff.	95.00% CI of diff.	Significant?	Summary	Adjusted P Value
Tubular:YPD vs. Tubular:YPG	87.13	80.65 to 93.62	Yes	****	<0.0001
Tubular:YPD vs. Ringo:YPD	91.7	85.21 to 98.19	Yes	****	<0.0001
Tubular:YPD vs. Ringo:YPG	-0.03333	-6.520 to 6.454	No	ns	>0.9999
Tubular:YPD vs. fragmentaed:YPD	87.9	81.41 to 94.39	Yes	****	<0.0001
Tubular:YPD vs. fragmentaed:YPG	90.7	84.21 to 97.19	Yes	****	<0.0001
Tubular:YPD vs. Hyperfused:YPD	90.8	84.31 to 97.29	Yes	****	<0.0001
Tubular:YPD vs. Hyperfused:YPG	92.6	86.11 to 99.09	Yes	****	<0.0001
Tubular:YPD vs. HFR:YPD	92.6	86.11 to 99.09	Yes	****	<0.0001
Tubular:YPD vs. HFR:YPG	92.6	86.11 to 99.09	Yes	****	<0.0001
Tubular:YPG vs. Ringo:YPD	4.567	-1.920 to 11.05	No	ns	0.3283
Tubular:YPG vs. Ringo:YPG	-87.17	-93.65 to -80.68	Yes	****	<0.0001
Tubular:YPG vs. fragmentaed:YPD	0.7667	-5.720 to 7.254	No	ns	>0.9999
Tubular:YPG vs. fragmentaed:YPG	3.567	-2.920 to 10.05	No	ns	0.6408
Tubular:YPG vs. Hyperfused:YPD	3.667	-2.820 to 10.15	No	ns	0.6074
Tubular:YPG vs. Hyperfused:YPG	5.467	-1.020 to 11.95	No	ns	0.1461
Tubular:YPG vs. HFR:YPD	5.467	-1.020 to 11.95	No	ns	0.1461
Tubular:YPG vs. HFR:YPG	5.467	-1.020 to 11.95	No	ns	0.1461
Ringo:YPD vs. Ringo:YPG	-91.73	-98.22 to -85.25	Yes	****	<0.0001
Ringo:YPD vs. fragmentaed:YPD	-3.8	-10.29 to 2.687	No	ns	0.5628
Ringo:YPD vs. fragmentaed:YPG	-1	-7.487 to 5.487	No	ns	0.9999
Ringo:YPD vs. Hyperfused:YPD	-0.9	-7.387 to 5.587	No	ns	>0.9999
Ringo:YPD vs. Hyperfused:YPG	0.9	-5.587 to 7.387	No	ns	>0.9999
Ringo:YPD vs. HFR:YPD	0.9	-5.587 to 7.387	No	ns	>0.9999
Ringo:YPD vs. HFR:YPG	0.9	-5.587 to 7.387	No	ns	>0.9999
Ringo:YPG vs. fragmentaed:YPD	87.93	81.45 to 94.42	Yes	****	<0.0001
Ringo:YPG vs. fragmentaed:YPG	90.73	84.25 to 97.22	Yes	****	<0.0001
Ringo:YPG vs. Hyperfused:YPD	90.83	84.35 to 97.32	Yes	****	<0.0001
Ringo:YPG vs. Hyperfused:YPG	92.63	86.15 to 99.12	Yes	****	<0.0001
Ringo:YPG vs. HFR:YPD	92.63	86.15 to 99.12	Yes	****	<0.0001
Ringo:YPG vs. HFR:YPG	92.63	86.15 to 99.12	Yes	****	<0.0001
fragmentaed:YPD vs. fragmentaed:YPG	2.8	-3.687 to 9.287	No	ns	0.8653
fragmentaed:YPD vs. Hyperfused:YPD	2.9	-3.587 to 9.387	No	ns	0.8413
fragmentaed:YPD vs. Hyperfused:YPG	4.7	-1.787 to 11.19	No	ns	0.2943
fragmentaed:YPD vs. HFR:YPD	4.7	-1.787 to 11.19	No	ns	0.2943
fragmentaed:YPD vs. HFR:YPG	4.7	-1.787 to 11.19	No	ns	0.2943
fragmentaed:YPG vs. Hyperfused:YPD	0.1	-6.387 to 6.587	No	ns	>0.9999
fragmentaed:YPG vs. Hyperfused:YPG	1.9	-4.587 to 8.387	No	ns	0.9857
fragmentaed:YPG vs. HFR:YPD	1.9	-4.587 to 8.387	No	ns	0.9857
fragmentaed:YPG vs. HFR:YPG	1.9	-4.587 to 8.387	No	ns	0.9857
Hyperfused:YPD vs. Hyperfused:YPG	1.8	-4.687 to 8.287	No	ns	0.9901
Hyperfused:YPD vs. HFR:YPD	1.8	-4.687 to 8.287	No	ns	0.9901
Hyperfused:YPD vs. HFR:YPG	1.8	-4.687 to 8.287	No	ns	0.9901
Hyperfused:YPG vs. HFR:YPD	0	-6.487 to 6.487	No	ns	>0.9999
Hyperfused:YPG vs. HFR:YPG	0	-6.487 to 6.487	No	ns	>0.9999
HFR:YPD vs. HFR:YPG	0	-6.487 to 6.487	No	ns	>0.9999
Test details	Mean 1	Mean 2	Mean Diff.	SE of diff.	N1	N2	q	DF
Tubular:YPD vs. Tubular:YPG	92.6	5.467	87.13	1.832	3	3	67.27	20
Tubular:YPD vs. Ringo:YPD	92.6	0.9	91.7	1.832	3	3	70.79	20
Tubular:YPD vs. Ringo:YPG	92.6	92.63	-0.03333	1.832	3	3	0.02573	20
Tubular:YPD vs. fragmentaed:YPD	92.6	4.7	87.9	1.832	3	3	67.86	20
Tubular:YPD vs. fragmentaed:YPG	92.6	1.9	90.7	1.832	3	3	70.02	20
Tubular:YPD vs. Hyperfused:YPD	92.6	1.8	90.8	1.832	3	3	70.1	20
Tubular:YPD vs. Hyperfused:YPG	92.6	0	92.6	1.832	3	3	71.49	20
Tubular:YPD vs. HFR:YPD	92.6	0	92.6	1.832	3	3	71.49	20
Tubular:YPD vs. HFR:YPG	92.6	0	92.6	1.832	3	3	71.49	20
Tubular:YPG vs. Ringo:YPD	5.467	0.9	4.567	1.832	3	3	3.525	20
Tubular:YPG vs. Ringo:YPG	5.467	92.63	-87.17	1.832	3	3	67.29	20
Tubular:YPG vs. fragmentaed:YPD	5.467	4.7	0.7667	1.832	3	3	0.5919	20
Tubular:YPG vs. fragmentaed:YPG	5.467	1.9	3.567	1.832	3	3	2.753	20
Tubular:YPG vs. Hyperfused:YPD	5.467	1.8	3.667	1.832	3	3	2.831	20
Tubular:YPG vs. Hyperfused:YPG	5.467	0	5.467	1.832	3	3	4.22	20
Tubular:YPG vs. HFR:YPD	5.467	0	5.467	1.832	3	3	4.22	20
Tubular:YPG vs. HFR:YPG	5.467	0	5.467	1.832	3	3	4.22	20
Ringo:YPD vs. Ringo:YPG	0.9	92.63	-91.73	1.832	3	3	70.82	20
Ringo:YPD vs. fragmentaed:YPD	0.9	4.7	-3.8	1.832	3	3	2.934	20
Ringo:YPD vs. fragmentaed:YPG	0.9	1.9	-1	1.832	3	3	0.772	20
Ringo:YPD vs. Hyperfused:YPD	0.9	1.8	-0.9	1.832	3	3	0.6948	20
Ringo:YPD vs. Hyperfused:YPG	0.9	0	0.9	1.832	3	3	0.6948	20
Ringo:YPD vs. HFR:YPD	0.9	0	0.9	1.832	3	3	0.6948	20
Ringo:YPD vs. HFR:YPG	0.9	0	0.9	1.832	3	3	0.6948	20
Ringo:YPG vs. fragmentaed:YPD	92.63	4.7	87.93	1.832	3	3	67.88	20
Ringo:YPG vs. fragmentaed:YPG	92.63	1.9	90.73	1.832	3	3	70.05	20
Ringo:YPG vs. Hyperfused:YPD	92.63	1.8	90.83	1.832	3	3	70.12	20
Ringo:YPG vs. Hyperfused:YPG	92.63	0	92.63	1.832	3	3	71.51	20
Ringo:YPG vs. HFR:YPD	92.63	0	92.63	1.832	3	3	71.51	20
Ringo:YPG vs. HFR:YPG	92.63	0	92.63	1.832	3	3	71.51	20
fragmentaed:YPD vs. fragmentaed:YPG	4.7	1.9	2.8	1.832	3	3	2.162	20
fragmentaed:YPD vs. Hyperfused:YPD	4.7	1.8	2.9	1.832	3	3	2.239	20
fragmentaed:YPD vs. Hyperfused:YPG	4.7	0	4.7	1.832	3	3	3.628	20
fragmentaed:YPD vs. HFR:YPD	4.7	0	4.7	1.832	3	3	3.628	20
fragmentaed:YPD vs. HFR:YPG	4.7	0	4.7	1.832	3	3	3.628	20
fragmentaed:YPG vs. Hyperfused:YPD	1.9	1.8	0.1	1.832	3	3	0.0772	20
fragmentaed:YPG vs. Hyperfused:YPG	1.9	0	1.9	1.832	3	3	1.467	20
fragmentaed:YPG vs. HFR:YPD	1.9	0	1.9	1.832	3	3	1.467	20
fragmentaed:YPG vs. HFR:YPG	1.9	0	1.9	1.832	3	3	1.467	20
Hyperfused:YPD vs. Hyperfused:YPG	1.8	0	1.8	1.832	3	3	1.39	20
Hyperfused:YPD vs. HFR:YPD	1.8	0	1.8	1.832	3	3	1.39	20
Hyperfused:YPD vs. HFR:YPG	1.8	0	1.8	1.832	3	3	1.39	20
Hyperfused:YPG vs. HFR:YPD	0	0	0	1.832	3	3	0	20
Hyperfused:YPG vs. HFR:YPG	0	0	0	1.832	3	3	0	20
HFR:YPD vs. HFR:YPG	0	0	0	1.832	3	3	0	20

## Sheet: FIG2C
mdv1D
	YPD			mean	YPG			mean
Tubular	72.4	64.5	72.6	69.8333	11.4	14.1	5.9	10.4667
Ringo	0	0	0	0	1.4	1.2	1	1.2
fragmentaed	3.6	2	3.3	2.96667	1.2	17.3	1	6.5
Hyperfused	24	33.5	24.1	27.2	1.4	1.2	0	0.866667
HFR	0	0	0	0	84.7	66.2	92.2	81.0333
mdv1D
Compare cell means regardless of rows and columns
Number of families	1
Number of comparisons per family	45
Alpha	0.05
Tukey's multiple comparisons test	Mean Diff.	95.00% CI of diff.	Significant?	Summary	Adjusted P Value
Tubular:YPD vs. Tubular:YPG	59.37	42.59 to 76.14	Yes	****	<0.0001
Tubular:YPD vs. Ringo:YPD	69.83	53.06 to 86.61	Yes	****	<0.0001
Tubular:YPD vs. Ringo:YPG	68.63	51.86 to 85.41	Yes	****	<0.0001
Tubular:YPD vs. fragmentaed:YPD	66.87	50.09 to 83.64	Yes	****	<0.0001
Tubular:YPD vs. fragmentaed:YPG	63.33	46.56 to 80.11	Yes	****	<0.0001
Tubular:YPD vs. Hyperfused:YPD	42.63	25.86 to 59.41	Yes	****	<0.0001
Tubular:YPD vs. Hyperfused:YPG	68.97	52.19 to 85.74	Yes	****	<0.0001
Tubular:YPD vs. HFR:YPD	69.83	53.06 to 86.61	Yes	****	<0.0001
Tubular:YPD vs. HFR:YPG	-11.2	-27.97 to 5.572	No	ns	0.3938
Tubular:YPG vs. Ringo:YPD	10.47	-6.305 to 27.24	No	ns	0.4813
Tubular:YPG vs. Ringo:YPG	9.267	-7.505 to 26.04	No	ns	0.635
Tubular:YPG vs. fragmentaed:YPD	7.5	-9.272 to 24.27	No	ns	0.8411
Tubular:YPG vs. fragmentaed:YPG	3.967	-12.81 to 20.74	No	ns	0.9968
Tubular:YPG vs. Hyperfused:YPD	-16.73	-33.51 to 0.03838	No	ns	0.0508
Tubular:YPG vs. Hyperfused:YPG	9.6	-7.172 to 26.37	No	ns	0.5919
Tubular:YPG vs. HFR:YPD	10.47	-6.305 to 27.24	No	ns	0.4813
Tubular:YPG vs. HFR:YPG	-70.57	-87.34 to -53.79	Yes	****	<0.0001
Ringo:YPD vs. Ringo:YPG	-1.2	-17.97 to 15.57	No	ns	>0.9999
Ringo:YPD vs. fragmentaed:YPD	-2.967	-19.74 to 13.81	No	ns	0.9997
Ringo:YPD vs. fragmentaed:YPG	-6.5	-23.27 to 10.27	No	ns	0.9222
Ringo:YPD vs. Hyperfused:YPD	-27.2	-43.97 to -10.43	Yes	***	0.0004
Ringo:YPD vs. Hyperfused:YPG	-0.8667	-17.64 to 15.91	No	ns	>0.9999
Ringo:YPD vs. HFR:YPD	0	-16.77 to 16.77	No	ns	>0.9999
Ringo:YPD vs. HFR:YPG	-81.03	-97.81 to -64.26	Yes	****	<0.0001
Ringo:YPG vs. fragmentaed:YPD	-1.767	-18.54 to 15.01	No	ns	>0.9999
Ringo:YPG vs. fragmentaed:YPG	-5.3	-22.07 to 11.47	No	ns	0.9766
Ringo:YPG vs. Hyperfused:YPD	-26	-42.77 to -9.228	Yes	***	0.0007
Ringo:YPG vs. Hyperfused:YPG	0.3333	-16.44 to 17.11	No	ns	>0.9999
Ringo:YPG vs. HFR:YPD	1.2	-15.57 to 17.97	No	ns	>0.9999
Ringo:YPG vs. HFR:YPG	-79.83	-96.61 to -63.06	Yes	****	<0.0001
fragmentaed:YPD vs. fragmentaed:YPG	-3.533	-20.31 to 13.24	No	ns	0.9987
fragmentaed:YPD vs. Hyperfused:YPD	-24.23	-41.01 to -7.462	Yes	**	0.0017
fragmentaed:YPD vs. Hyperfused:YPG	2.1	-14.67 to 18.87	No	ns	>0.9999
fragmentaed:YPD vs. HFR:YPD	2.967	-13.81 to 19.74	No	ns	0.9997
fragmentaed:YPD vs. HFR:YPG	-78.07	-94.84 to -61.29	Yes	****	<0.0001
fragmentaed:YPG vs. Hyperfused:YPD	-20.7	-37.47 to -3.928	Yes	**	0.0087
fragmentaed:YPG vs. Hyperfused:YPG	5.633	-11.14 to 22.41	No	ns	0.9658
fragmentaed:YPG vs. HFR:YPD	6.5	-10.27 to 23.27	No	ns	0.9222
fragmentaed:YPG vs. HFR:YPG	-74.53	-91.31 to -57.76	Yes	****	<0.0001
Hyperfused:YPD vs. Hyperfused:YPG	26.33	9.562 to 43.11	Yes	***	0.0006
Hyperfused:YPD vs. HFR:YPD	27.2	10.43 to 43.97	Yes	***	0.0004
Hyperfused:YPD vs. HFR:YPG	-53.83	-70.61 to -37.06	Yes	****	<0.0001
Hyperfused:YPG vs. HFR:YPD	0.8667	-15.91 to 17.64	No	ns	>0.9999
Hyperfused:YPG vs. HFR:YPG	-80.17	-96.94 to -63.39	Yes	****	<0.0001
HFR:YPD vs. HFR:YPG	-81.03	-97.81 to -64.26	Yes	****	<0.0001
Test details	Mean 1	Mean 2	Mean Diff.	SE of diff.	N1	N2	q	DF
Tubular:YPD vs. Tubular:YPG	69.83	10.47	59.37	4.736	3	3	17.73	20
Tubular:YPD vs. Ringo:YPD	69.83	0	69.83	4.736	3	3	20.85	20
Tubular:YPD vs. Ringo:YPG	69.83	1.2	68.63	4.736	3	3	20.49	20
Tubular:YPD vs. fragmentaed:YPD	69.83	2.967	66.87	4.736	3	3	19.97	20
Tubular:YPD vs. fragmentaed:YPG	69.83	6.5	63.33	4.736	3	3	18.91	20
Tubular:YPD vs. Hyperfused:YPD	69.83	27.2	42.63	4.736	3	3	12.73	20
Tubular:YPD vs. Hyperfused:YPG	69.83	0.8667	68.97	4.736	3	3	20.59	20
Tubular:YPD vs. HFR:YPD	69.83	0	69.83	4.736	3	3	20.85	20
Tubular:YPD vs. HFR:YPG	69.83	81.03	-11.2	4.736	3	3	3.344	20
Tubular:YPG vs. Ringo:YPD	10.47	0	10.47	4.736	3	3	3.125	20
Tubular:YPG vs. Ringo:YPG	10.47	1.2	9.267	4.736	3	3	2.767	20
Tubular:YPG vs. fragmentaed:YPD	10.47	2.967	7.5	4.736	3	3	2.239	20
Tubular:YPG vs. fragmentaed:YPG	10.47	6.5	3.967	4.736	3	3	1.184	20
Tubular:YPG vs. Hyperfused:YPD	10.47	27.2	-16.73	4.736	3	3	4.996	20
Tubular:YPG vs. Hyperfused:YPG	10.47	0.8667	9.6	4.736	3	3	2.866	20
Tubular:YPG vs. HFR:YPD	10.47	0	10.47	4.736	3	3	3.125	20
Tubular:YPG vs. HFR:YPG	10.47	81.03	-70.57	4.736	3	3	21.07	20
Ringo:YPD vs. Ringo:YPG	0	1.2	-1.2	4.736	3	3	0.3583	20
Ringo:YPD vs. fragmentaed:YPD	0	2.967	-2.967	4.736	3	3	0.8858	20
Ringo:YPD vs. fragmentaed:YPG	0	6.5	-6.5	4.736	3	3	1.941	20
Ringo:YPD vs. Hyperfused:YPD	0	27.2	-27.2	4.736	3	3	8.122	20
Ringo:YPD vs. Hyperfused:YPG	0	0.8667	-0.8667	4.736	3	3	0.2588	20
Ringo:YPD vs. HFR:YPD	0	0	0	4.736	3	3	0	20
Ringo:YPD vs. HFR:YPG	0	81.03	-81.03	4.736	3	3	24.2	20
Ringo:YPG vs. fragmentaed:YPD	1.2	2.967	-1.767	4.736	3	3	0.5275	20
Ringo:YPG vs. fragmentaed:YPG	1.2	6.5	-5.3	4.736	3	3	1.583	20
Ringo:YPG vs. Hyperfused:YPD	1.2	27.2	-26	4.736	3	3	7.763	20
Ringo:YPG vs. Hyperfused:YPG	1.2	0.8667	0.3333	4.736	3	3	0.09953	20
Ringo:YPG vs. HFR:YPD	1.2	0	1.2	4.736	3	3	0.3583	20
Ringo:YPG vs. HFR:YPG	1.2	81.03	-79.83	4.736	3	3	23.84	20
fragmentaed:YPD vs. fragmentaed:YPG	2.967	6.5	-3.533	4.736	3	3	1.055	20
fragmentaed:YPD vs. Hyperfused:YPD	2.967	27.2	-24.23	4.736	3	3	7.236	20
fragmentaed:YPD vs. Hyperfused:YPG	2.967	0.8667	2.1	4.736	3	3	0.627	20
fragmentaed:YPD vs. HFR:YPD	2.967	0	2.967	4.736	3	3	0.8858	20
fragmentaed:YPD vs. HFR:YPG	2.967	81.03	-78.07	4.736	3	3	23.31	20
fragmentaed:YPG vs. Hyperfused:YPD	6.5	27.2	-20.7	4.736	3	3	6.181	20
fragmentaed:YPG vs. Hyperfused:YPG	6.5	0.8667	5.633	4.736	3	3	1.682	20
fragmentaed:YPG vs. HFR:YPD	6.5	0	6.5	4.736	3	3	1.941	20
fragmentaed:YPG vs. HFR:YPG	6.5	81.03	-74.53	4.736	3	3	22.25	20
Hyperfused:YPD vs. Hyperfused:YPG	27.2	0.8667	26.33	4.736	3	3	7.863	20
Hyperfused:YPD vs. HFR:YPD	27.2	0	27.2	4.736	3	3	8.122	20
Hyperfused:YPD vs. HFR:YPG	27.2	81.03	-53.83	4.736	3	3	16.07	20
Hyperfused:YPG vs. HFR:YPD	0.8667	0	0.8667	4.736	3	3	0.2588	20
Hyperfused:YPG vs. HFR:YPG	0.8667	81.03	-80.17	4.736	3	3	23.94	20
HFR:YPD vs. HFR:YPG	0	81.03	-81.03	4.736	3	3	24.2	20

## Sheet: FIG2D
fis1D
	YPD			mean	YPG			mean
Tubular	0	0	2.4	0.8	8.7	18.7	10.5	12.6333
Ringo	0	0	0	0	1.4	0.6	0	0.666667
fragmentaed	0	0	1.4	0.466667	0	0	0	0
Hyperfused	85.3	91.4	89.1	88.6	4	0	3.5	2.5
HFR	14.7	8.6	7.1	10.1333	85.9	80.7	85.9	84.1667
fis1D
Compare cell means regardless of rows and columns
Number of families	1
Number of comparisons per family	45
Alpha	0.05
Tukey's multiple comparisons test	Mean Diff.	95.00% CI of diff.	Significant?	Summary	Adjusted P Value
Tubular:YPD vs. Tubular:YPG	-11.83	-19.53 to -4.133	Yes	***	0.0008
Tubular:YPD vs. Ringo:YPD	0.8	-6.901 to 8.501	No	ns	>0.9999
Tubular:YPD vs. Ringo:YPG	0.1333	-7.567 to 7.834	No	ns	>0.9999
Tubular:YPD vs. fragmentaed:YPD	0.3333	-7.367 to 8.034	No	ns	>0.9999
Tubular:YPD vs. fragmentaed:YPG	0.8	-6.901 to 8.501	No	ns	>0.9999
Tubular:YPD vs. Hyperfused:YPD	-87.8	-95.50 to -80.10	Yes	****	<0.0001
Tubular:YPD vs. Hyperfused:YPG	-1.7	-9.401 to 6.001	No	ns	0.9981
Tubular:YPD vs. HFR:YPD	-9.333	-17.03 to -1.633	Yes	*	0.0103
Tubular:YPD vs. HFR:YPG	-83.37	-91.07 to -75.67	Yes	****	<0.0001
Tubular:YPG vs. Ringo:YPD	12.63	4.933 to 20.33	Yes	***	0.0004
Tubular:YPG vs. Ringo:YPG	11.97	4.266 to 19.67	Yes	***	0.0007
Tubular:YPG vs. fragmentaed:YPD	12.17	4.466 to 19.87	Yes	***	0.0006
Tubular:YPG vs. fragmentaed:YPG	12.63	4.933 to 20.33	Yes	***	0.0004
Tubular:YPG vs. Hyperfused:YPD	-75.97	-83.67 to -68.27	Yes	****	<0.0001
Tubular:YPG vs. Hyperfused:YPG	10.13	2.433 to 17.83	Yes	**	0.0046
Tubular:YPG vs. HFR:YPD	2.5	-5.201 to 10.20	No	ns	0.9723
Tubular:YPG vs. HFR:YPG	-71.53	-79.23 to -63.83	Yes	****	<0.0001
Ringo:YPD vs. Ringo:YPG	-0.6667	-8.367 to 7.034	No	ns	>0.9999
Ringo:YPD vs. fragmentaed:YPD	-0.4667	-8.167 to 7.234	No	ns	>0.9999
Ringo:YPD vs. fragmentaed:YPG	-7.105e-15	-7.701 to 7.701	No	ns	>0.9999
Ringo:YPD vs. Hyperfused:YPD	-88.6	-96.30 to -80.90	Yes	****	<0.0001
Ringo:YPD vs. Hyperfused:YPG	-2.5	-10.20 to 5.201	No	ns	0.9723
Ringo:YPD vs. HFR:YPD	-10.13	-17.83 to -2.433	Yes	**	0.0046
Ringo:YPD vs. HFR:YPG	-84.17	-91.87 to -76.47	Yes	****	<0.0001
Ringo:YPG vs. fragmentaed:YPD	0.2	-7.501 to 7.901	No	ns	>0.9999
Ringo:YPG vs. fragmentaed:YPG	0.6667	-7.034 to 8.367	No	ns	>0.9999
Ringo:YPG vs. Hyperfused:YPD	-87.93	-95.63 to -80.23	Yes	****	<0.0001
Ringo:YPG vs. Hyperfused:YPG	-1.833	-9.534 to 5.867	No	ns	0.9967
Ringo:YPG vs. HFR:YPD	-9.467	-17.17 to -1.766	Yes	**	0.009
Ringo:YPG vs. HFR:YPG	-83.5	-91.20 to -75.80	Yes	****	<0.0001
fragmentaed:YPD vs. fragmentaed:YPG	0.4667	-7.234 to 8.167	No	ns	>0.9999
fragmentaed:YPD vs. Hyperfused:YPD	-88.13	-95.83 to -80.43	Yes	****	<0.0001
fragmentaed:YPD vs. Hyperfused:YPG	-2.033	-9.734 to 5.667	No	ns	0.993
fragmentaed:YPD vs. HFR:YPD	-9.667	-17.37 to -1.966	Yes	**	0.0074
fragmentaed:YPD vs. HFR:YPG	-83.7	-91.40 to -76.00	Yes	****	<0.0001
fragmentaed:YPG vs. Hyperfused:YPD	-88.6	-96.30 to -80.90	Yes	****	<0.0001
fragmentaed:YPG vs. Hyperfused:YPG	-2.5	-10.20 to 5.201	No	ns	0.9723
fragmentaed:YPG vs. HFR:YPD	-10.13	-17.83 to -2.433	Yes	**	0.0046
fragmentaed:YPG vs. HFR:YPG	-84.17	-91.87 to -76.47	Yes	****	<0.0001
Hyperfused:YPD vs. Hyperfused:YPG	86.1	78.40 to 93.80	Yes	****	<0.0001
Hyperfused:YPD vs. HFR:YPD	78.47	70.77 to 86.17	Yes	****	<0.0001
Hyperfused:YPD vs. HFR:YPG	4.433	-3.267 to 12.13	No	ns	0.5847
Hyperfused:YPG vs. HFR:YPD	-7.633	-15.33 to 0.06734	No	ns	0.0532
Hyperfused:YPG vs. HFR:YPG	-81.67	-89.37 to -73.97	Yes	****	<0.0001
HFR:YPD vs. HFR:YPG	-74.03	-81.73 to -66.33	Yes	****	<0.0001
Test details	Mean 1	Mean 2	Mean Diff.	SE of diff.	N1	N2	q	DF
Tubular:YPD vs. Tubular:YPG	0.8	12.63	-11.83	2.175	3	3	7.695	20
Tubular:YPD vs. Ringo:YPD	0.8	0	0.8	2.175	3	3	0.5203	20
Tubular:YPD vs. Ringo:YPG	0.8	0.6667	0.1333	2.175	3	3	0.08671	20
Tubular:YPD vs. fragmentaed:YPD	0.8	0.4667	0.3333	2.175	3	3	0.2168	20
Tubular:YPD vs. fragmentaed:YPG	0.8	7.105e-15	0.8	2.175	3	3	0.5203	20
Tubular:YPD vs. Hyperfused:YPD	0.8	88.6	-87.8	2.175	3	3	57.1	20
Tubular:YPD vs. Hyperfused:YPG	0.8	2.5	-1.7	2.175	3	3	1.106	20
Tubular:YPD vs. HFR:YPD	0.8	10.13	-9.333	2.175	3	3	6.07	20
Tubular:YPD vs. HFR:YPG	0.8	84.17	-83.37	2.175	3	3	54.21	20
Tubular:YPG vs. Ringo:YPD	12.63	0	12.63	2.175	3	3	8.216	20
Tubular:YPG vs. Ringo:YPG	12.63	0.6667	11.97	2.175	3	3	7.782	20
Tubular:YPG vs. fragmentaed:YPD	12.63	0.4667	12.17	2.175	3	3	7.912	20
Tubular:YPG vs. fragmentaed:YPG	12.63	7.105e-15	12.63	2.175	3	3	8.216	20
Tubular:YPG vs. Hyperfused:YPD	12.63	88.6	-75.97	2.175	3	3	49.4	20
Tubular:YPG vs. Hyperfused:YPG	12.63	2.5	10.13	2.175	3	3	6.59	20
Tubular:YPG vs. HFR:YPD	12.63	10.13	2.5	2.175	3	3	1.626	20
Tubular:YPG vs. HFR:YPG	12.63	84.17	-71.53	2.175	3	3	46.52	20
Ringo:YPD vs. Ringo:YPG	0	0.6667	-0.6667	2.175	3	3	0.4335	20
Ringo:YPD vs. fragmentaed:YPD	0	0.4667	-0.4667	2.175	3	3	0.3035	20
Ringo:YPD vs. fragmentaed:YPG	0	7.105e-15	-7.105e-15	2.175	3	3	4.621e-15	20
Ringo:YPD vs. Hyperfused:YPD	0	88.6	-88.6	2.175	3	3	57.62	20
Ringo:YPD vs. Hyperfused:YPG	0	2.5	-2.5	2.175	3	3	1.626	20
Ringo:YPD vs. HFR:YPD	0	10.13	-10.13	2.175	3	3	6.59	20
Ringo:YPD vs. HFR:YPG	0	84.17	-84.17	2.175	3	3	54.74	20
Ringo:YPG vs. fragmentaed:YPD	0.6667	0.4667	0.2	2.175	3	3	0.1301	20
Ringo:YPG vs. fragmentaed:YPG	0.6667	7.105e-15	0.6667	2.175	3	3	0.4335	20
Ringo:YPG vs. Hyperfused:YPD	0.6667	88.6	-87.93	2.175	3	3	57.18	20
Ringo:YPG vs. Hyperfused:YPG	0.6667	2.5	-1.833	2.175	3	3	1.192	20
Ringo:YPG vs. HFR:YPD	0.6667	10.13	-9.467	2.175	3	3	6.156	20
Ringo:YPG vs. HFR:YPG	0.6667	84.17	-83.5	2.175	3	3	54.3	20
fragmentaed:YPD vs. fragmentaed:YPG	0.4667	7.105e-15	0.4667	2.175	3	3	0.3035	20
fragmentaed:YPD vs. Hyperfused:YPD	0.4667	88.6	-88.13	2.175	3	3	57.31	20
fragmentaed:YPD vs. Hyperfused:YPG	0.4667	2.5	-2.033	2.175	3	3	1.322	20
fragmentaed:YPD vs. HFR:YPD	0.4667	10.13	-9.667	2.175	3	3	6.286	20
fragmentaed:YPD vs. HFR:YPG	0.4667	84.17	-83.7	2.175	3	3	54.43	20
fragmentaed:YPG vs. Hyperfused:YPD	7.105e-15	88.6	-88.6	2.175	3	3	57.62	20
fragmentaed:YPG vs. Hyperfused:YPG	7.105e-15	2.5	-2.5	2.175	3	3	1.626	20
fragmentaed:YPG vs. HFR:YPD	7.105e-15	10.13	-10.13	2.175	3	3	6.59	20
fragmentaed:YPG vs. HFR:YPG	7.105e-15	84.17	-84.17	2.175	3	3	54.74	20
Hyperfused:YPD vs. Hyperfused:YPG	88.6	2.5	86.1	2.175	3	3	55.99	20
Hyperfused:YPD vs. HFR:YPD	88.6	10.13	78.47	2.175	3	3	51.03	20
Hyperfused:YPD vs. HFR:YPG	88.6	84.17	4.433	2.175	3	3	2.883	20
Hyperfused:YPG vs. HFR:YPD	2.5	10.13	-7.633	2.175	3	3	4.964	20
Hyperfused:YPG vs. HFR:YPG	2.5	84.17	-81.67	2.175	3	3	53.11	20
HFR:YPD vs. HFR:YPG	10.13	84.17	-74.03	2.175	3	3	48.15	20

## Sheet: FIG2F
Cristae count
YPD			YPG
wt	Δdnm1		wt	Δdnm1		YPD		YPG
3	17		8	10
2	3		14	9
8	8		11	8
8	7		7	8
7	8		9	12
4	1		0	6
5	8		4	3
7	5		6	18
3	5		10	12
0	12		9	8
6	9		5	13
5	2		4	8
4			7	5
3			3	15
12			8
8			4
3			6
2			9
0			3
2			8
7			3
3			4
3			4		YPD				YPG
5			4		Table Analyzed	YPD_Cristae Count			Table Analyzed	YPG_Cristae Count
3			5
			8		Column B	Δdnm1			Column B	Δdnm1
			4		vs.	vs.			vs.	vs.
			10		Column A	wt			Column A	wt
			5
			2		Mann Whitney test				Mann Whitney test
			5		P value	0.07			P value	0.0066
			6		Exact or approximate P value?	Exact			Exact or approximate P value?	Exact
			5		P value summary	ns			P value summary	**
			8		Significantly different (P < 0.05)?	No			Significantly different (P < 0.05)?	Yes
			12		One- or two-tailed P value?	Two-tailed			One- or two-tailed P value?	Two-tailed
					Sum of ranks in column A,B	419.5 , 283.5			Sum of ranks in column A,B	755 , 470
					Mann-Whitney U	94.5			Mann-Whitney U	125
					Difference between medians				Difference between medians
					Median of column A	4.000, n=25			Median of column A	6.000, n=35
					Median of column B	7.500, n=12			Median of column B	8.500, n=14
					Difference: Actual	3.5			Difference: Actual	2.5
					Difference: Hodges-Lehmann	2			Difference: Hodges-Lehmann	3

[truncated: 46 more sheets: FIG2G, FIG2H, FIG2I, FIG3A, FIG3C, FIG3E, FIG3F, FIG4B, FIG4D, FIG4E, FIG5A, FIG5B, FIG5C, FIG5D, FIG5E, FIG6A, FIG6B, FIG6C, FIG6D, FIG6F …]
